# Supplementary material for: Topical Application of Peptide Nucleic Acid Antisense Oligonucleotide for MMP-1 and Its Potential Anti-Aging Properties
Source: J Clin Med. 2023 Mar 24;12(7):2472. doi: 10.3390/jcm12072472 (PMC10095221; doi:10.3390/jcm12072472)
Supplement: Supplementary file 1 [file jcm-12-02472-s001.zip]

Archive with 1 entries (1 files):
- jcm-2194690-SI.pdf
